# Supplementary material for: The Development of a Clinical Registry Digital Database on Invasive Fungal Infections in India: Advancing Epidemiological Understanding and Patient Care
Source: J Fungi (Basel). 2024 Jan 5;10(1):42. doi: 10.3390/jof10010042 (PMC10817322; doi:10.3390/jof10010042)
Supplement: Supplementary file 1 [file jof-10-00042-s001.zip]

Archive with 1 entries (1 files):
- jof-2754956-supplementary.pdf
